# Supplementary material for: The relationship between business competition and welfare in Indonesia
Source: PLoS One. 2025 Jan 21;20(1):e0308877. doi: 10.1371/journal.pone.0308877 (PMC11750087; doi:10.1371/journal.pone.0308877)
Supplement: S1 Table — (XLSX) [file pone.0308877.s001.xlsx]

## Sheet: GRDP
PDRB=Gross Regional Domestic Product (Billion Rupiah)
Provincial Code	year	pdrb1	pdrb2	pdrb3	pdrb4	pdrb5	pdrb6	pdrb7	pdrb8	pdrb9	pdrb10	pdrb11	pdrb12	pdrb13	pdrb14	pdrb15
11	2018	35426	9153	6410	198	42	11949	19730	9578	1673	4401	2081	5157	821	3248	3712
11	2019	36627	9693	6340	211	52	12567	20324	9861	1785	4633	2343	5511	869	3529	3992
11	2020	37897	10491	6059	217	50	13900	19239	7057	1649	5187	2356	5446	841	3652	4170
12	2018	127203	6792	96175	695	490	64507	90653	24373	12132	14024	14854	21740	4679	10419	4977
12	2019	133726	7100	97362	729	516	69212	96936	25786	13209	15376	15139	22793	4951	10925	5207
12	2020	136332	6936	96548	752	536	66843	95052	22493	11986	16324	15335	23150	4718	11091	5079
13	2018	36640	6705	16445	175	160	15061	25977	19970	1833	11723	4665	3167	722	6383	2311
13	2019	37558	7122	16119	182	170	16336	27870	20919	1982	12746	4772	3381	767	6889	2486
13	2020	38005	7029	16032	170	168	15859	27553	17551	1666	13990	4836	3389	737	7236	2705
14	2018	124548	92055	144728	285	65	40368	46041	4201	2280	4324	4584	4375	28	2376	921
14	2019	129680	85625	153154	323	66	42899	48430	4241	2338	4726	4591	4604	30	2533	1020
14	2020	135315	80010	156113	370	67	41492	42612	3204	1821	5320	4782	4693	23	2586	1183
15	2018	38042	34104	15137	73	191	10331	13903	4722	1610	5296	3198	2069	1503	4701	1660
15	2019	39160	35719	15529	78	199	11043	14725	4892	1700	5624	3260	2212	1563	4971	1778
15	2020	39758	34929	15565	81	203	11141	14203	4186	1584	6101	3487	2202	1473	5128	1898
16	2018	50674	65888	56146	312	338	35496	31020	5993	4077	10013	7464	9248	334	7835	1883
16	2019	52367	71276	58821	345	364	36681	33569	6490	4703	10829	7357	9991	366	8206	2063
16	2020	53277	68394	59225	395	381	36679	33124	6106	4364	12214	7478	10215	358	8083	2272
17	2018	12309	1523	2719	42	96	2026	7002	3525	739	2018	1397	1964	1003	2774	737
17	2019	12747	1562	2781	44	100	2182	7479	3780	813	2170	1394	2046	1054	2882	801
17	2020	12796	1535	2713	49	101	2188	7189	3672	805	2250	1610	2066	1024	2917	849
18	2018	66941	13685	43218	397	231	22798	28251	11935	3358	11137	4784	7045	322	6558	2249
18	2019	67840	14054	46778	435	243	24169	30285	12899	3663	12024	4920	7460	335	7105	2402
18	2020	68285	13562	44325	432	255	23674	28273	12174	3480	12988	5105	7330	330	7397	2665
19	2018	9590	6571	11788	49	9	4492	7445	2021	1207	1110	941	1702	136	1289	633
19	2019	9863	6631	11929	52	9	4810	7576	2065	1319	1263	988	1726	138	1380	697
19	2020	10683	6020	11257	55	10	4700	7226	1725	1282	1458	921	1805	119	1369	705
21	2018	5758	25995	65018	1600	225	31346	14524	4697	3896	4137	4724	2540	9	2451	1668
21	2019	5718	26038	69080	1653	225	33925	15409	4280	4283	4627	4952	2543	9	2461	1715
21	2020	5467	24951	71326	1581	219	31752	13450	2558	2527	5392	4798	2331	5	2260	1679
31	2018	1394	2945	219718	5228	738	215896	275954	61329	85360	188923	183681	111361	139487	80496	28667
31	2019	1398	2827	217046	5856	764	219737	291239	66488	91316	210970	199004	116584	155071	84908	30628
31	2020	1401	2645	194609	5215	743	207533	270734	61484	76511	234439	207673	118828	151796	87153	36709
32	2018	101752	25491	616427	5439	1135	119305	216611	67702	38160	58421	35727	17658	6284	40065	11370
32	2019	104597	24791	641352	5374	1169	126631	232872	71064	40928	63861	36512	19344	6860	42156	12448
32	2020	106992	23771	614291	4964	1295	119069	214375	68097	38635	85980	36932	19716	5599	44978	11777
33	2018	121554	20856	322143	1029	659	98394	136581	32121	30661	45501	25636	17798	3609	36286	8188
33	2019	123196	21557	338820	1085	688	103262	144730	34848	33442	50789	26535	18782	3990	39041	8738
33	2020	126256	21385	326165	1105	703	99381	139227	23296	30774	58739	27072	18730	3703	38948	9454
34	2018	8101	541	12487	157	95	9985	8219	5305	9384	10885	3507	7080	1147	8583	2593
34	2019	8184	558	13202	165	103	11421	8643	5493	10218	11695	3805	7500	1224	9147	2765
34	2020	8527	508	12624	163	104	9635	8253	4383	8490	13998	3764	7595	1042	9555	3295
35	2018	163800	82574	466908	4499	1515	145140	290136	46712	85238	90416	39860	26823	12309	41036	10486
35	2019	165738	83788	498875	4561	1587	153690	307441	48471	91669	97071	41375	28442	13128	44019	11278
35	2020	167304	80287	488594	4452	1667	148652	289800	43060	83539	106613	41449	29566	12180	45760	12259
36	2018	23881	2871	149425	4480	416	42363	58614	29069	10664	24998	12874	37261	4459	13104	5249
36	2019	24408	2882	154850	4327	438	46048	62314	29264	11446	27244	13134	40521	4841	14112	5698
36	2020	25275	2643	147616	3833	471	44748	60533	20869	10863	29736	13492	41392	4627	14299	6126
51	2018	20760	1441	9700	324	319	15257	14250	11347	31391	10888	6214	7054	1731	8574	3709
51	2019	21467	1424	10365	339	338	16338	15322	11880	32905	11657	6760	7468	1810	9002	3931
51	2020	21239	1363	9662	283	336	15931	14257	8104	23851	12375	6457	7505	1737	8949	4042
52	2018	21262	12984	4284	79	70	9277	12771	6507	1575	2270	3273	2799	165	4271	1971
52	2019	21556	13008	4459	88	73	10410	13583	6594	1574	2363	3319	2932	174	4572	2091
52	2020	21463	16606	4348	96	76	8916	12907	4524	1130	2656	3688	2963	168	4610	2042
53	2018	17838	909	841	52	43	7255	7785	3528	493	5794	2589	1658	175	5572	1480
53	2019	18496	939	918	52	45	7576	8380	3646	522	6118	2673	1658	182	5913	1564
53	2020	18673	814	867	59	48	6832	7880	3203	382	6850	2901	1632	110	6025	1633
61	2018	30209	6241	20586	133	183	14305	19301	5648	3039	6689	5159	3671	601	5130	1854
61	2019	31960	6672	22153	140	196	14409	20405	5855	3243	7123	5018	3781	630	5331	1986
61	2020	32340	8088	21619	158	207	13717	18487	4738	2618	7720	5000	3824	602	4880	2518
62	2018	19825	14754	14737	79	75	7995	11241	6051	1609	1148	2972	1875	35	4098	1647
62	2019	21206	15612	15364	86	79	8549	11941	6523	1708	1207	3153	1957	37	4351	1733
62	2020	21227	14106	15328	103	84	7598	11823	6308	1635	1330	3464	1969	32	4597	1899
63	2018	17925	32941	16628	149	513	9622	11535	7751	2498	4783	4189	2857	767	5597	2310
63	2019	18568	33413	16869	156	541	10207	12391	8210	2683	5133	4258	3027	823	6019	2446
63	2020	18391	31920	16299	164	573	10075	11972	7773	2628	5511	4316	3144	806	6117	2613
64	2018	32140	218687	96798	262	225	33754	25679	13938	4080	7295	6752	4227	896	6780	2691
64	2019	33396	233762	96824	285	235	35683	27026	14264	4340	7796	6966	4317	914	7036	2864
64	2020	33021	223064	94147	317	248	35229	27277	13467	4109	8338	7138	4351	890	7250	3428
65	2018	9941	15988	5371	38	39	7040	6213	3705	831	1680	658	541	144	1371	628
65	2019	10476	16809	5630	40	41	7885	6768	3964	897	1818	693	571	147	1504	685
65	2020	10923	15664	5413	44	43	7905	6797	3825	857	1938	696	575	146	1597	754
71	2018	16367	4344	8362	103	104	11347	10702	7467	1959	4047	3204	3219	74	2162	3442
71	2019	17329	4714	8383	112	109	11999	11645	7884	2014	4370	3324	3363	79	2413	3693
71	2020	17696	4651	8753	120	113	11503	11453	6798	1491	4846	3520	3328	75	2456	3999
72	2018	29341	17552	25136	50	135	11224	9030	4001	531	4063	2254	1892	248	3763	1420
72	2019	29996	19972	29484	51	135	12833	9257	4119	521	4461	2240	1895	262	3892	1539
72	2020	29594	22040	36465	53	136	11746	8687	2755	463	4843	2459	1902	255	3828	1633
73	2018	64815	16789	40787	292	363	37854	47116	11778	4612	21029	10755	10696	1364	17217	6208
73	2019	66616	17238	44831	311	370	41233	51377	11983	4908	23339	11185	11276	1507	18411	6708
73	2020	66064	17274	42850	319	394	41875	49799	9424	4325	25870	11457	11704	1356	19465	7383
74	2018	20555	18530	5493	44	165	11301	11140	4204	515	2170	1949	1329	188	4185	847
74	2019	21587	19824	6089	48	171	12092	12004	4388	540	2340	2084	1380	198	4478	918
74	2020	21693	18941	6521	47	177	11991	11490	4158	519	2529	2151	1386	190	4648	992
75	2018	10019	318	1040	21	16	2993	3018	1554	625	863	1108	517	25	1155	993
75	2019	10653	334	1160	22	18	3065	3372	1627	667	930	1117	559	27	1263	1085
75	2020	10481	332	1173	25	18	3060	3326	1551	660	997	1267	564	25	1328	1106
76	2018	12132	712	3358	22	55	2493	3048	500	74	1492	664	850	26	1671	653
76	2019	12693	750	3531	24	60	2658	3202	521	82	1679	687	912	28	1808	681
76	2020	12762	713	3406	26	61	2305	3119	487	76	1775	733	929	27	1687	697
81	2018	6859	783	1607	30	136	2050	4367	1560	498	1181	1129	94	293	1668	631
81	2019	7230	747	1651	30	142	2205	4666	1640	526	1226	1192	95	308	1778	668
81	2020	7353	742	1613	32	144	2189	4460	1421	486	1239	1282	95	304	1777	698
82	2018	5306	2520	1972	26	22	1716	4542	1451	116	1091	746	30	83	824	535
82	2019	5518	2695	2002	27	23	1960	4877	1538	124	1175	786	31	87	867	571
82	2020	5593	2880	3185	29	24	1963	4595	1265	115	1264	847	31	86	882	611
94	2018	6059	11541	19032	22	67	7695	3954	1561	332	1152	810	728	67	1531	475
94	2019	6261	11502	18843	24	70	8277	4285	1687	358	1285	885	789	71	1620	495
94	2020	6122	11478	19195	26	72	7705	4328	1418	340	1408	950	781	68	1573	525
91	2018	16603	68611	3048	52	84	17139	12659	6825	1057	5486	2180	3746	1769	3193	2377
91	2019	16608	38925	3010	55	81	18689	13463	7232	1114	5887	2274	3975	1888	3406	2492
91	2020	16496	45395	2859	55	79	18531	13129	4799	925	6107	2240	3965	1744	3384	2587

## Sheet: Labor
Employment 2017 - 2020 (Sakernas)
Provinsi	Prov	Lab_2017	Lab_2018	Lab_2019	Lab_2020
11 Aceh	11	2138512	2243677	2256736	2359905
12 Sumatera Utara	12	6365989	7039491	7012518	6842252
13 Sumatera Barat	13	2344972	2480405	2540040	2581524
14 Riau	14	2781021	2890286	2953151	3022988
15 Jambi	15	1657817	1724899	1683575	1739003
16 Sumatera Selatan	16	3942534	4005578	4012611	4091383
17 Bengkulu	17	932976	987914	1002161	1031881
18 Lampung	18	3896230	4163776	4186197	4280109
19 Bangka-Belitung	19	672618	692646	701958	699881
21 Kepulauan Riau	21	896931	938000	988817	1016600
31 DKI Jakarta	31	4509171	4725738	4852949	4659251
32 Jawa Barat	32	20551575	20936930	22063833	21674854
33 Jawa Tengah	33	17186674	17413869	17602917	17536935
34 D I Y	34	2053168	2151252	2174712	2126316
35 Jawa Timur	35	20099220	20832201	21032612	20962967
36 Banten	36	5077400	5351110	5552454	5552172
51 Bali	51	2398307	2525707	2469006	2423419
52 Nusa Tenggara Barat	52	2316720	2269580	2522114	2575956
53 Nusa Tenggara Timur	53	2320061	2630879	2615039	2725955
61 Kalimantan Barat	61	2303198	2423570	2445078	2458296
62 Kalimantan Tengah	62	1222707	1302363	1318954	1318133
63 Kalimantan Selatan	63	1975161	2039048	2045831	2083319
64 Kalimantan Timur	64	1540675	1620969	1693481	1692796
65 Kalimantan Utara	65	312416	314776	320046	330441
71 Sulawesi Utara	71	1040826	1114516	1148987	1134802
72 Sulawesi Tengah	72	1374214	1479962	1466042	1516347
73 Sulawesi Selatan	73	3598663	4006309	4058595	4006620
74 Sulawesi Tenggara	74	1160974	1254215	1262634	1289232
75 Gorontalo	75	524316	569639	572841	568563
76 Sulawesi Barat	76	595004	640885	660481	672986
81 Maluku	81	642061	743897	758252	775701
82 Maluku Utara	82	488715	547424	551778	552502
91 Papua Barat	91	402526	419948	436714	459350
94 Papua	94	1699071	1800727	1792157	1691745

## Sheet: HDI
Human Development Index (HDI)
Province	Provincial Code	IPM_2018	IPM_2019	IPM_2020
ACEH	11	71.19	71.9	71.99
SUMATERA UTARA	12	71.18	71.74	71.77
SUMATERA BARAT	13	71.73	72.39	72.38
RIAU	14	72.44	73	72.71
JAMBI	15	70.65	71.26	71.29
SUMATERA SELATAN	16	69.39	70.02	70.01
BENGKULU	17	70.64	71.21	71.4
LAMPUNG	18	69.02	69.57	69.69
KEP. BANGKA BELITUNG	19	70.67	71.3	71.47
KEP. RIAU	21	74.84	75.48	75.59
DKI JAKARTA	31	80.47	80.76	80.77
JAWA BARAT	32	71.3	72.03	72.09
JAWA TENGAH	33	71.12	71.73	71.87
DI YOGYAKARTA	34	79.53	79.99	79.97
JAWA TIMUR	35	70.77	71.5	71.71
BANTEN	36	71.95	72.44	72.45
BALI	51	74.77	75.38	75.5
NUSA TENGGARA BARAT	52	67.3	68.14	68.25
NUSA TENGGARA TIMUR	53	64.39	65.23	65.19
KALIMANTAN BARAT	61	66.98	67.65	67.66
KALIMANTAN TENGAH	62	70.42	70.91	71.05
KALIMANTAN SELATAN	63	70.17	70.72	70.91
KALIMANTAN TIMUR	64	75.83	76.61	76.24
KALIMANTAN UTARA	65	70.56	71.15	70.63
SULAWESI UTARA	71	72.2	72.99	72.93
SULAWESI TENGAH	72	68.88	69.5	69.55
SULAWESI SELATAN	73	70.9	71.66	71.93
SULAWESI TENGGARA	74	70.61	71.2	71.45
GORONTALO	75	67.71	68.49	68.68
SULAWESI BARAT	76	65.1	65.73	66.11
MALUKU	81	68.87	69.45	69.49
MALUKU UTARA	82	67.76	68.7	68.49
PAPUA BARAT	91	63.74	64.7	65.09
PAPUA	94	60.06	60.84	60.44
Untuk penjelasan lebih lanjut mengenai IPM metode baru silahkan klik link di bawah ini -Booklet IPM metode Baru -Bahan Sosialisasi IPM metode baru
Source Url: https://bps.go.id/indicator/26/494/1/-metode-baru-indeks-pembangunan-manusia-menurut-provinsi.html
Access Time: June 30, 2021, 3:09 pm

## Sheet: Foreign Investment
Realization of Foreign Investment (Million US$)
Province	2018	2019	2020
ACEH	71.2	137.5	51.1
SUMATERA UTARA	1227.6	379.5	974.8
SUMATERA BARAT	180.8	157.1	125.6
RIAU	1032.9	1034	1078
JAMBI	101.9	54.6	27
SUMATERA SELATAN	1078.6	736.5	1543.9
BENGKULU	136.6	144.8	192.3
LAMPUNG	132.3	155.2	498.4
KEP. BANGKA BELITUNG	46.3	88.7	48.4
KEP. RIAU	831.3	1363.4	1649.4
DKI JAKARTA	4857.7	4123	3613.3
JAWA BARAT	5573.5	5881	4793.7
JAWA TENGAH	2372.7	2723.2	1363.6
DI YOGYAKARTA	81.3	14.6	9.7
JAWA TIMUR	1333.4	866.3	1575.5
BANTEN	2827.3	1868.2	2143.6
BALI	1002.5	426	293.3
NUSA TENGGARA BARAT	251.6	270.7	302.1
NUSA TENGGARA TIMUR	100.4	126.8	81.3
KALIMANTAN BARAT	491.9	532.3	759.3
KALIMANTAN TENGAH	678.5	283.5	177.6
KALIMANTAN SELATAN	129.2	372.9	240.8
KALIMANTAN TIMUR	587.5	861	378
KALIMANTAN UTARA	67.3	81.7	68.4
SULAWESI UTARA	295.9	220.5	155.7
SULAWESI TENGAH	672.4	1805	1779
SULAWESI SELATAN	617.2	302.6	236.1
SULAWESI TENGGARA	672.9	987.7	1268.6
GORONTALO	40.8	171.3	67.6
SULAWESI BARAT	24.7	10.1	6.5
MALUKU	8	33	176.7
MALUKU UTARA	362.8	1008.5	2409
PAPUA BARAT	286.9	46.2	10.6
PAPUA	1132.3	941	567.7
INDONESIA	29307.9	28208.8	28666.3
Catatan : 1) 1 Tidak termasuk Sektor Minyak & Bumi, Perbankan, Lembaga Keuangan Non Bank, Asuransi, Sewa Guna Usaha, Investasi yang perizinannya dikeluarkan oleh instansi teknis atau sektor, Investasi Porto Folio (Pasar Modal) dan Rumah Tangga 2) Proyek dalam unit Sumber : Badan Koordinasi Penanaman Modal
Source Url: https://www.bps.go.id/indicator/13/1840/2/realisasi-investasi-penanaman-modal-luar-negeri-menurut-provinsi.html
Access Time: June 30, 2021, 3:52 pm

## Sheet: Domestic Investment
Realization of Domectic Investment (Billion Rupiah)
Province	2018	2019	2020
ACEH	970	3606.9	8241.1
SUMATERA UTARA	8371.8	19749	18189.5
SUMATERA BARAT	2309.4	3026.6	3106.2
RIAU	9056.4	26292.2	34117.8
JAMBI	2876.5	4437.4	3511.7
SUMATERA SELATAN	9519.8	16921.1	15824.5
BENGKULU	4902.8	5458.1	5399.2
LAMPUNG	12314.7	2428.9	7120.5
KEP. BANGKA BELITUNG	3112.9	2915.2	1863.8
KEP. RIAU	4386	5656.4	14249
DKI JAKARTA	49097.4	62094.8	42954.7
JAWA BARAT	42278.2	49284.2	51400.5
JAWA TENGAH	27474.9	18654.7	30606.1
DI YOGYAKARTA	6131.7	6298.8	2683.4
JAWA TIMUR	33333.1	45452.7	55660.6
BANTEN	18637.6	20708.4	31145.7
BALI	1548.8	7393.2	5432.7
NUSA TENGGARA BARAT	4135.1	3519	6582.4
NUSA TENGGARA TIMUR	4246.1	3752.6	3028.5
KALIMANTAN BARAT	6591.4	7699.1	9256.5
KALIMANTAN TENGAH	13091.6	8591.9	3710
KALIMANTAN SELATAN	9975.2	10061	4286.3
KALIMANTAN TIMUR	25942	21952	25934
KALIMANTAN UTARA	1356.8	4400.9	2235.2
SULAWESI UTARA	4320.1	8259.6	3005.6
SULAWESI TENGAH	8488.9	4438.8	5261.3
SULAWESI SELATAN	3275.9	5672.6	9142
SULAWESI TENGGARA	1603.4	3827.1	2865.7
GORONTALO	2666.8	844.4	683.6
SULAWESI BARAT	3144.2	1187.2	252.9
MALUKU	1013.5	283.2	474.8
MALUKU UTARA	2276.3	682.7	662.1
PAPUA BARAT	50.9	380.2	1925.4
PAPUA	104.6	567.7	2722.2
INDONESIA	328605	386498	413536
Sumber: Badan Koordinasi Penanaman Modal
Source Url: https://www.bps.go.id/indicator/13/793/2/realisasi-investasi-penanaman-modal-dalam-negeri-menurut-provinsi-investasi-.html
Access Time: June 30, 2021, 3:50 pm

## Sheet: Average Comp Index Prov
Average Competition Index Period 2018-2020
Provincial Code	Province	Competition Index
11	ACEH	4.48667
12	SUMATERA UTARA	4.75
13	SUMATERA BARAT	4.59333
14	RIAU	4.87667
15	JAMBI	4.43
16	SUMATERA SELATAN	4.79333
17	BENGKULU	4.45
18	LAMPUNG	4.35333
19	KEP. BANGKA BELITUNG	4.48333
21	KEP. RIAU	4.87667
31	DKI JAKARTA	5.45
32	JAWA BARAT	5.07333
33	JAWA TENGAH	5.13
34	DI YOGYAKARTA	4.86667
35	JAWA TIMUR	5.10333
36	BANTEN	4.71
51	BALI	4.8
52	NUSA TENGGARA BARAT	5.08667
53	NUSA TENGGARA TIMUR	4.55667
61	KALIMANTAN BARAT	4.88667
62	KALIMANTAN TENGAH	4.51333
63	KALIMANTAN SELATAN	4.71667
64	KALIMANTAN TIMUR	4.65333
65	KALIMANTAN UTARA	4.66
71	SULAWESI UTARA	4.61667
72	SULAWESI TENGAH	5.02
73	SULAWESI SELATAN	4.79333
74	SULAWESI TENGGARA	4.51
75	GORONTALO	4.16333
76	SULAWESI BARAT	4.23
81	MALUKU	4.34667
82	MALUKU UTARA	4.44
91	PAPUA BARAT	3.91
94	PAPUA	3.54

## Sheet: Average Comp Index Sector
Average Competition Index Period 2018-2020
Sector	Competition Index
Agriculture, Forestry, and Fisheries	4.68735
Mining and excavation	4.40002
Processing industry	4.70765
Procurement of Electricity, Gas	4.19259
Water Supply, Waste Management, Waste and Recycling	4.23735
Construction	4.68773
Wholesale and Retail Trade, Car and Motorcycle Repair	5.00752
Transportation and Warehousing	4.78401
Provision of Accommodation and Food and Drink	4.99542
Information and Communication	4.74391
Financial Services and Insurance	4.84336
Real Estate	4.77821
Company Services	4.73853
Education Services	4.80483
Health Services and Social Activities	4.77028

## Sheet: Expenditure for education
Education Expenditure (Milyar Rupiah)
Provinsi	Prov	ExpEduc_2017	ExpEduc_2018	ExptEduc_2019	ExptEduc_2020
11 Aceh	11	9269.94	8972.33	9708.69	9951.24
12 Sumatera Utara	12	13260.8	14111.1	15545.8	16834.6
13 Sumatera Barat	13	7726.79	8310.94	8908.09	9564.85
14 Riau	14	7835.27	7711.91	7754.06	7714.21
15 Jambi	15	3646.58	4177.05	4954.36	5775.7
16 Sumatera Selatan	16	7808.62	8441.43	9604.83	10655.9
17 Bengkulu	17	2612.23	2848.07	3112.26	3397.1
18 Lampung	18	7120.87	8095.21	8198.86	8812.27
19 Bangka-Belitung	19	1959.45	1997.42	2175.91	2294.21
21 Kepulauan Riau	21	2343.11	2460.29	2952.88	3322.32
31 DKI Jakarta	31	14179.2	14928.9	16363.6	17582.4
32 Jawa Barat	32	27272.7	31315.4	33362.7	36925.9
33 Jawa Tengah	33	27092	30438.1	32081.6	34928.9
34 D I Y	34	4166.74	4280.23	4608.89	4848.6
35 Jawa Timur	35	29650.5	32253.3	34399.3	37053.5
36 Banten	36	7155.78	8857.45	9232.14	10525.1
51 Bali	51	5520	5812.3	6392.6	6880.97
52 Nusa Tenggara Barat	52	4371.22	5595.98	5726.73	6595.91
53 Nusa Tenggara Timur	53	5787.92	6478.83	7232.18	8084.31
61 Kalimantan Barat	61	5577.84	5729.41	6511.32	7044.1
62 Kalimantan Tengah	62	4421.47	4658.36	4827.44	5044.37
63 Kalimantan Selatan	63	5428.86	5391.31	5737.82	5902.37
64 Kalimantan Timur	64	5266.55	5513.96	6608.3	7419.29
65 Kalimantan Utara	65	1569.49	1428.05	1447.77	1392.53
71 Sulawesi Utara	71	3461.64	3779.51	4052.86	4385.5
72 Sulawesi Tengah	72	4169.98	4419.5	4744.47	5060.85
73 Sulawesi Selatan	73	9435.59	11064	11502.7	12723.4
74 Sulawesi Tenggara	74	4009.51	4423.23	4728.9	5136.27
75 Gorontalo	75	1596.5	1617.74	1876.68	2039.36
76 Sulawesi Barat	76	1338.85	1580.59	1948.57	2351.31
81 Maluku	81	2605.67	3064.63	3591.68	4216.84
82 Maluku Utara	82	1787.42	1889.82	2260.67	2547.24
91 Papua Barat	91	2217.27	2295.64	2576.02	2778.86
94 Papua	94	4263.56	4718.73	6606.82	8281.27
Source: https://npd.kemdikbud.go.id/?appid=anggaran
Note: Data of 2020 was a projection

## Sheet: Expenditure for Employment
Expenditure for Industry Employment (Million Rupiah)
Provinsi	Prov	Explab_2018	ExpLab_2019	ExpLab_2020
ACEH	11	443798	553517	248373
SUMATERA UTARA	12	1133297	1064604	689898
SUMATERA BARAT	13	799402	656563	427285
RIAU	14	1073366	744028	579319
JAMBI	15	310434	233952	109142
SUMATERA SELATAN	16	561038	518287	367079
BENGKULU	17	158492	158046	34723
LAMPUNG	18	699048	875004	511954
KEP. BANGKA BELITUNG	19	161796	152906	81019
KEP. RIAU	21	409503	209060	155486
DKI JAKARTA	31	892648	1388165	5261993
JAWA BARAT	32	4835873	6452299	7177908
JAWA TENGAH	33	4019930	3523546	5343960
DI YOGYAKARTA	34	302496	759918	552607
JAWA TIMUR	35	5163818	5009997	5957366
BANTEN	36	1312864	1730783	1657919
BALI	51	518154	872720	1283316
NUSA TENGGARA BARAT	52	404752	519162	708585
NUSA TENGGARA TIMUR	53	195604	150198	98407
KALIMANTAN BARAT	61	349456	436506	203695
KALIMANTAN TENGAH	62	215663	204308	246283
KALIMANTAN SELATAN	63	269811	271569	233859
KALIMANTAN TIMUR	64	362017	313547	165153
KALIMANTAN UTARA	65	64788	56515	39934
SULAWESI UTARA	71	315960	264630	149327
SULAWESI TENGAH	72	324860	471122	271495
SULAWESI SELATAN	73	611430	738717	340527
SULAWESI TENGGARA	74	420823	288814	69217
GORONTALO	75	125867	102057	183890
SULAWESI BARAT	76	74262	149072	29465
MALUKU	81	140948	61101	91426
MALUKU UTARA	82	124364	106703	70359
PAPUA BARAT	91	91616	121140	75250
PAPUA	94	120676	139756	107328
Source Url: https://www.bps.go.id/indicator/170/446/1/pengeluaran-untuk-tenaga-kerja-menurut-provinsi.html
Access Time: June 30, 2021, 4:04 pm
